# Supplementary material for: Targeted Deep Sequencing of Mycosis Fungoides Reveals Intracellular Signaling Pathways Associated with Aggressiveness and Large Cell Transformation
Source: Cancers (Basel). 2021 Nov 2;13(21):5512. doi: 10.3390/cancers13215512 (PMC8582785; doi:10.3390/cancers13215512)
Supplement: Supplementary file 1 [file cancers-13-05512-s001.zip]

Archive with 1 entries (1 files):
- cancers-1392442-supplementary.xlsx
