# Supplementary material for: Targeted Deep Sequencing of Mycosis Fungoides Reveals Intracellular Signaling Pathways Associated with Aggressiveness and Large Cell Transformation
Source: Cancers (Basel). 2021 Nov 2;13(21):5512. doi: 10.3390/cancers13215512 (PMC8582785; doi:10.3390/cancers13215512)
Supplement: Supplementary file 1 [file cancers-13-05512-s001.zip › cancers-1392442-supplementary.xlsx]

## Sheet: Supplementary Table S1
	Supplementary Table S1: Treatment modalities
	Patient ID #	Treatment modalities
	1	UV, acitretin, methotrexate, radiation, gemcitabine
	2	UV, methotrexate, radiation, BV, gemcitabine
	3	UV, methotrexate, radiation, bexarotene, BV, CHOP
	4	UV, methotrexate, bexarotene, doxorubicine, BV, DHAP, BMT
	5	UV, bexarotene, radiation, BV, methotrexate
	6	methotrexate, radiation, BV, bexarotene
	7	UV, IFN, methotrexate, radiation, bexarotene, ECP, BV
	8	UV, methotrexate, bexarotene, radiation, gemcitabine,
	9	UV, methotrexate, bexarotene, radiation, BV, mogamulizumab
	10	UV
	11	UV, methotrexate, BV
	12	UV, alitretinoin, methotrexate, radiation, bexarotene
	13	bexarotene, methotrexate, BV, mogamulizumab, TSEBT
	14	UV, isotretinoin, interferone, bexarotene, panobinostat, doxorubicine, methotrexate, alitretinoin, radiation, BV, gemcitabine, mogamulizumab, TSEBT
	15	UV, bexarotene
	16	methotrexate, radiation, bexarotene, BV, gemcitabine
	17	methotrexate, radiation, bexarotene, gemcitabine
	18	UV, radiation, bexarotene, doxorubicine, methotrexate, panobinostat,
	19	radiation
	20	UV, interferone, methotrexate, radiatio
	21	UV, dimethylfumarate
	22	UV
	23	UV, methotrexate
	24	UV
	25
	26	UV, bexarotene
	27	UV, bexarotene

## Sheet: Supplementary Table S2
	Supplementary Table S2: Statistical analysis of mutation occurrence in aggressive Mycosis fungoides with (group I) or without LCT (group II) in comparison to indolent Mycosis fungoides (group III)
	group	I	II	III
	occurring mutations % patients	90	80	14
	PLCG1mutations % patients	10	0	0
	JAK-STATmuations % patients	20	40	0
	epigenetic modifier mutations % patients	70	20	14
	RASmutations % patients	30	0	0
	group	I	II	III
	occurring mutations number of patients	9/10	8/10	1/7
	PLCG1mutations number of patients	1/10	0/10	0/7
	JAK-STATmuations number of patients	2/10	4/10	0/7
	epigenetic modifier mutations number of patients	7/10	2/10	1/7
	RASmutations number of patients	3/10	0/10	0/7

## Sheet: Supplementary Table S3
Supplementary Table S3: Somatic variants identified with hybridization-based panel sequencing
PID	Chr	Start	End	Ref	Alt	Func.refGeneWithVer	Gene.refGeneWithVer	ExonicFunc.refGeneWithVer	AAChange.refGeneWithVer	DP_Tumor	AD_Ref_Tumor	AD_Alt_Tumor	Alt_Tumor [%]	DP_Control	AD_Ref_Control	AD_Alt_Control	Alt_Control [%]	Method
1P1	chr1	2494681	2494681	C	T	exonic	TNFRSF14	nonsynonymous SNV	TNFRSF14:NM_003820.3:exon8:c.821C>T:p.P274L	317	296	21	6.6	117	117	0	0	MuTect2
1T2	chr1	2494681	2494681	C	T	exonic	TNFRSF14	nonsynonymous SNV	TNFRSF14:NM_003820.3:exon8:c.821C>T:p.P274L	232	199	33	14.2	149	149	0	0	MuTect2
1T2	chr20	39792584	39792584	C	T	exonic	PLCG1	nonsynonymous SNV	PLCG1:NM_002660.3:exon11:c.1034C>T:p.S345F,PLCG1:NM_182811.2:exon11:c.1034C>T:p.S345F	352	292	60	17	228	228	0	0	MuTect2
1T3	chr1	2494681	2494681	C	T	exonic	TNFRSF14	nonsynonymous SNV	TNFRSF14:NM_003820.3:exon8:c.821C>T:p.P274L	108	91	17	15.7	212	212	0	0	MuTect2
1T3	chr1	120458524	120458525	GG	AA	exonic	NOTCH2	nonframeshift substitution	NOTCH2:NM_024408.4:exon34:c.6820_6821delinsTT:p.P2274L	170	144	26	15.3	71	71	0	0	MuTect2
1T3	chr20	39792584	39792585	CC	TT	exonic	PLCG1	nonframeshift substitution	PLCG1:NM_002660.3:exon11:c.1034_1035delinsTT:p.S345F,PLCG1:NM_182811.2:exon11:c.1034_1035delinsTT:p.S345F	95	66	29	30.5	272	272	0	0	MuTect2
1T4	chr1	2494681	2494681	C	T	exonic	TNFRSF14	nonsynonymous SNV	TNFRSF14:NM_003820.3:exon8:c.821C>T:p.P274L	75	56	19	25.3	223	223	0	0	MuTect2
1T4	chr20	39792584	39792585	CC	TT	exonic	PLCG1	nonframeshift substitution	PLCG1:NM_002660.3:exon11:c.1034_1035delinsTT:p.S345F,PLCG1:NM_182811.2:exon11:c.1034_1035delinsTT:p.S345F	72	56	16	22.2	270	270	0	0	MuTect2
2P1	chr4	55589824	55589824	C	T	exonic	KIT	nonsynonymous SNV	KIT:NM_000222.2:exon8:c.1306C>T:p.P436S,KIT:NM_001093772.1:exon8:c.1306C>T:p.P436S	345	328	17	4.9	186	186	0	0	MuTect1
2P1	chr12	49431118	49431118	G	A	exonic	KMT2D	stopgain	KMT2D:NM_003482.3:exon34:c.10021C>T:p.Q3341X	168	159	9	5.4	106	106	0	0	MuTect2
2T2	chr1	65312382	65312382	G	A	exonic	JAK1	nonsynonymous SNV	JAK1:NM_001321852.2:exon14:c.1937C>T:p.S646F,JAK1:NM_001321856.1:exon14:c.1937C>T:p.S646F,JAK1:NM_001321857.2:exon14:c.1934C>T:p.S645F,JAK1:NM_002227.4:exon14:c.1937C>T:p.S646F,JAK1:NM_001320923.1:exon15:c.1937C>T:p.S646F,JAK1:NM_001321854.2:exon15:c.1937C>T:p.S646F,JAK1:NM_001321855.2:exon15:c.1937C>T:p.S646F,JAK1:NM_001321853.2:exon16:c.1937C>T:p.S646F	184	153	31	16.8	130	130	0	0	MuTect2
2T2	chr12	49431118	49431118	G	A	exonic	KMT2D	stopgain	KMT2D:NM_003482.3:exon34:c.10021C>T:p.Q3341X	138	101	37	26.8	123	123	0	0	MuTect2
2T2	chr19	17949108	17949108	C	G	exonic	JAK3	nonsynonymous SNV	JAK3:NM_000215.3:exon11:c.1533G>C:p.M511I	180	138	42	23.3	114	114	0	0	MuTect2
2T2	chr4	55589824	55589824	C	T	exonic	KIT	nonsynonymous SNV	KIT:NM_000222.2:exon8:c.1306C>T:p.P436S,KIT:NM_001093772.1:exon8:c.1306C>T:p.P436S	298	242	56	18.8	185	185	0	0	VarScan2
2T3	chr12	49431118	49431118	G	A	exonic	KMT2D	stopgain	KMT2D:NM_003482.3:exon34:c.10021C>T:p.Q3341X	152	85	67	44.1	126	126	0	0	MuTect2
2T3	chr4	55589824	55589824	C	T	exonic	KIT	nonsynonymous SNV	KIT:NM_000222.2:exon8:c.1306C>T:p.P436S,KIT:NM_001093772.1:exon8:c.1306C>T:p.P436S	195	106	89	45.6	185	185	0	0	VarScan2
3P1	chr17	40474482	40474482	T	A	exonic	STAT3	nonsynonymous SNV	STAT3:NM_001369512.1:exon21:c.1919A>T:p.Y640F,STAT3:NM_001369513.1:exon21:c.1919A>T:p.Y640F,STAT3:NM_001369514.1:exon21:c.1919A>T:p.Y640F,STAT3:NM_001369516.1:exon21:c.1919A>T:p.Y640F,STAT3:NM_001369517.1:exon21:c.1919A>T:p.Y640F,STAT3:NM_001369518.1:exon21:c.1919A>T:p.Y640F,STAT3:NM_001369519.1:exon21:c.1919A>T:p.Y640F,STAT3:NM_001369520.1:exon21:c.1919A>T:p.Y640F,STAT3:NM_003150.4:exon21:c.1919…	231	215	16	6.9	258	257	1	0.4	MuTect2
3P1	chr2	25469166	25469166	G	A	exonic	DNMT3A	nonsynonymous SNV	DNMT3A:NM_001320893.1:exon6:c.836C>T:p.P279L,DNMT3A:NM_153759.3:exon7:c.725C>T:p.P242L,DNMT3A:NM_022552.4:exon11:c.1292C>T:p.P431L,DNMT3A:NM_175629.2:exon11:c.1292C>T:p.P431L	310	283	27	8.7	284	284	0	0	MuTect2
3T2	chr4	106162495	106162495	G	C	splicing	TET2	.	.	441	431	10	2.3	313	313	0	0	MuTect1
3T2	chr17	40474482	40474482	T	A	exonic	STAT3	nonsynonymous SNV	STAT3:NM_001369512.1:exon21:c.1919A>T:p.Y640F,STAT3:NM_001369513.1:exon21:c.1919A>T:p.Y640F,STAT3:NM_001369514.1:exon21:c.1919A>T:p.Y640F,STAT3:NM_001369516.1:exon21:c.1919A>T:p.Y640F,STAT3:NM_001369517.1:exon21:c.1919A>T:p.Y640F,STAT3:NM_001369518.1:exon21:c.1919A>T:p.Y640F,STAT3:NM_001369519.1:exon21:c.1919A>T:p.Y640F,STAT3:NM_001369520.1:exon21:c.1919A>T:p.Y640F,STAT3:NM_003150.4:exon21:c.1919…	155	147	8	5.2	148	147	1	0.7	MuTect2
3T3	chr17	40474482	40474482	T	A	exonic	STAT3	nonsynonymous SNV	STAT3:NM_001369512.1:exon21:c.1919A>T:p.Y640F,STAT3:NM_001369513.1:exon21:c.1919A>T:p.Y640F,STAT3:NM_001369514.1:exon21:c.1919A>T:p.Y640F,STAT3:NM_001369516.1:exon21:c.1919A>T:p.Y640F,STAT3:NM_001369517.1:exon21:c.1919A>T:p.Y640F,STAT3:NM_001369518.1:exon21:c.1919A>T:p.Y640F,STAT3:NM_001369519.1:exon21:c.1919A>T:p.Y640F,STAT3:NM_001369520.1:exon21:c.1919A>T:p.Y640F,STAT3:NM_003150.4:exon21:c.1919…	226	222	4	1.8					IGV
3T4	chr17	40474482	40474482	T	A	exonic	STAT3	nonsynonymous SNV	STAT3:NM_001369512.1:exon21:c.1919A>T:p.Y640F,STAT3:NM_001369513.1:exon21:c.1919A>T:p.Y640F,STAT3:NM_001369514.1:exon21:c.1919A>T:p.Y640F,STAT3:NM_001369516.1:exon21:c.1919A>T:p.Y640F,STAT3:NM_001369517.1:exon21:c.1919A>T:p.Y640F,STAT3:NM_001369518.1:exon21:c.1919A>T:p.Y640F,STAT3:NM_001369519.1:exon21:c.1919A>T:p.Y640F,STAT3:NM_001369520.1:exon21:c.1919A>T:p.Y640F,STAT3:NM_003150.4:exon21:c.1919…	86	81	5	5.8	300	299	1	0.3	MuTect1
5T1	chr10	90768698	90768698	T	G	exonic	FAS	nonsynonymous SNV	FAS:NM_000043.6:exon4:c.387T>G:p.C129W,FAS:NM_001320619.2:exon4:c.387T>G:p.C129W,FAS:NM_152871.4:exon4:c.387T>G:p.C129W,FAS:NM_152872.4:exon4:c.387T>G:p.C129W	215	148	67	31.2	213	213	0	0	MuTect2
5T1	chr12	25398282	25398282	C	A	exonic	KRAS	nonsynonymous SNV	KRAS:NM_001369786.1:exon2:c.37G>T:p.G13C,KRAS:NM_001369787.1:exon2:c.37G>T:p.G13C,KRAS:NM_004985.5:exon2:c.37G>T:p.G13C,KRAS:NM_033360.4:exon2:c.37G>T:p.G13C	226	163	63	27.9	227	224	3	1.3	VarScan2
5T1	chr12	49446003	49446003	G	T	exonic	KMT2D	nonsynonymous SNV	KMT2D:NM_003482.3:exon10:c.1463C>A:p.P488Q	189	153	36	19	285	285	0	0	MuTect2
5T1	chr22	41574662	41574662	C	T	exonic	EP300	nonsynonymous SNV	EP300:NM_001362843.2:exon30:c.6869C>T:p.P2290L,EP300:NM_001429.4:exon31:c.6947C>T:p.P2316L	211	157	54	25.6	262	262	0	0	MuTect2
5T1	chr6	106553696	106553696	G	A	exonic	PRDM1	nonsynonymous SNV	PRDM1:NM_182907.3:exon3:c.1259G>A:p.R420K,PRDM1:NM_001198.4:exon5:c.1661G>A:p.R554K	296	222	74	25	275	275	0	0	MuTect2
5T2	chr12	25398282	25398282	C	A	exonic	KRAS	nonsynonymous SNV	KRAS:NM_001369786.1:exon2:c.37G>T:p.G13C,KRAS:NM_001369787.1:exon2:c.37G>T:p.G13C,KRAS:NM_004985.5:exon2:c.37G>T:p.G13C,KRAS:NM_033360.4:exon2:c.37G>T:p.G13C	392	259	133	33.9	227	224	3	1.3	VarScan2
5T2	chr12	49437529	49437529	G	A	exonic	KMT2D	nonsynonymous SNV	KMT2D:NM_003482.3:exon23:c.5356C>T:p.R1786C	168	119	49	29.2	327	327	0	0	MuTect2
5T2	chr6	106553696	106553696	G	A	exonic	PRDM1	nonsynonymous SNV	PRDM1:NM_182907.3:exon3:c.1259G>A:p.R420K,PRDM1:NM_001198.4:exon5:c.1661G>A:p.R554K	138	93	45	32.6	376	376	0	0	MuTect2
5T2	chr7	2956964	2956964	C	T	exonic	CARD11	nonsynonymous SNV	CARD11:NM_032415.6:exon20:c.2663G>A:p.R888H,CARD11:NM_001324281.2:exon21:c.2663G>A:p.R888H	130	82	48	36.9	392	392	0	0	MuTect2
5T3	chr12	25398282	25398282	C	A	exonic	KRAS	nonsynonymous SNV	KRAS:NM_001369786.1:exon2:c.37G>T:p.G13C,KRAS:NM_001369787.1:exon2:c.37G>T:p.G13C,KRAS:NM_004985.5:exon2:c.37G>T:p.G13C,KRAS:NM_033360.4:exon2:c.37G>T:p.G13C	940	261	679	72.2	227	224	3	1.3	VarScan2
5T3	chr12	49446003	49446003	G	T	exonic	KMT2D	nonsynonymous SNV	KMT2D:NM_003482.3:exon10:c.1463C>A:p.P488Q	143	94	49	34.3	282	282	0	0	MuTect2
5T3	chr6	106553696	106553696	G	A	exonic	PRDM1	nonsynonymous SNV	PRDM1:NM_182907.3:exon3:c.1259G>A:p.R420K,PRDM1:NM_001198.4:exon5:c.1661G>A:p.R554K	280	198	82	29.3	271	271	0	0	MuTect2
5T3	chr7	2984163	2984163	C	T	exonic	CARD11	nonsynonymous SNV	CARD11:NM_032415.6:exon5:c.367G>A:p.G123S,CARD11:NM_001324281.2:exon6:c.367G>A:p.G123S	168	113	55	32.7	195	195	0	0	MuTect2
6P1	chr22	41574661	41574662	CC	TT	exonic	EP300	nonframeshift substitution	EP300:NM_001362843.2:exon30:c.6868_6869delinsTT:p.P2290L,EP300:NM_001429.4:exon31:c.6946_6947delinsTT:p.P2316L	250	229	21	8.4	225	225	0	0	MuTect2
6P1	chr7	2963954	2963954	G	A	exonic	CARD11	nonsynonymous SNV	CARD11:NM_032415.6:exon15:c.1853C>T:p.S618F,CARD11:NM_001324281.2:exon16:c.1853C>T:p.S618F	140	73	67	47.9	117	117	0	0	MuTect2
6T2	chr7	2963954	2963954	G	A	exonic	CARD11	nonsynonymous SNV	CARD11:NM_032415.6:exon15:c.1853C>T:p.S618F,CARD11:NM_001324281.2:exon16:c.1853C>T:p.S618F	90	54	36	40	160	160	0	0	MuTect2
6T3	chr7	2963954	2963954	G	A	exonic	CARD11	nonsynonymous SNV	CARD11:NM_032415.6:exon15:c.1853C>T:p.S618F,CARD11:NM_001324281.2:exon16:c.1853C>T:p.S618F	92	45	47	51.1	157	157	0	0	MuTect2
6T3	chr7	148543617	148543617	C	T	exonic	EZH2	nonsynonymous SNV	EZH2:NM_001203247.2:exon3:c.191G>A:p.R64K,EZH2:NM_001203248.2:exon3:c.191G>A:p.R64K,EZH2:NM_001203249.2:exon3:c.191G>A:p.R64K,EZH2:NM_004456.4:exon3:c.191G>A:p.R64K,EZH2:NM_152998.3:exon3:c.191G>A:p.R64K	446	425	21	4.7	556	556	0	0	MuTect1
7T1	chr1	115258744	115258744	C	T	exonic	NRAS	nonsynonymous SNV	NRAS:NM_002524.5:exon2:c.38G>A:p.G13D	155	125	30	19.4	447	447	0	0	VarScan2
7T1	chr12	49445502	49445502	G	A	exonic	KMT2D	nonsynonymous SNV	KMT2D:NM_003482.3:exon10:c.1964C>T:p.P655L	127	111	16	12.6	129	129	0	0	MuTect2
7T1	chr20	39766423	39766423	C	T	exonic	PLCG1	nonsynonymous SNV	PLCG1:NM_002660.3:exon1:c.142C>T:p.R48W,PLCG1:NM_182811.2:exon1:c.142C>T:p.R48W	173	145	28	16.2	316	316	0	0	MuTect2
8T1	chr4	106156595	106156595	C	A	exonic	TET2	nonsynonymous SNV	TET2:NM_001127208.2:exon3:c.1496C>A:p.P499Q,TET2:NM_017628.4:exon3:c.1496C>A:p.P499Q	147	88	59	40.1	277	276	1	0.4	MuTect2
9T1	chr12	25398282	25398282	C	A	exonic	KRAS	nonsynonymous SNV	KRAS:NM_001369786.1:exon2:c.37G>T:p.G13C,KRAS:NM_001369787.1:exon2:c.37G>T:p.G13C,KRAS:NM_004985.5:exon2:c.37G>T:p.G13C,KRAS:NM_033360.4:exon2:c.37G>T:p.G13C	103	78	25	24.3	454	451	3	0.7	VarScan2
9T1	chr12	49431395	49431395	-	GT	exonic	KMT2D	frameshift insertion	KMT2D:NM_003482.3:exon34:c.9743_9744insAC:p.I3249Pfs*82	3852	2823	1029	26.7	2321	2321	0	0	Scalpel
9T1	chr12	49431397	49431397	-	C	exonic	KMT2D	frameshift insertion	KMT2D:NM_003482.3:exon34:c.9741dupG:p.L3248Afs*3	3849	2832	1017	26.4	2068	2068	0	0	Scalpel
9T1	chr12	49431401	49431408	GGGTAACT	'-'	exonic	KMT2D	frameshift deletion	KMT2D:NM_003482.3:exon34:c.9731_9738del:p.E3244Afs*4	3920	2903	1017	25.9	2079	2079	0	0	Scalpel
9T1	chr12	49431412	49431412	T	'-G'	exonic	KMT2D	frameshift substitution	KMT2D:NM_003482.3:exon34:c.9727delinsC-:p.S3243R	1097	897	200	18.2	793	792	1	0.1	VarScan2
9T1	chr12	49431416	49431416	T	'-AC'	exonic	KMT2D	frameshift substitution	KMT2D:NM_003482.3:exon34:c.9723delinsGT-:p.A3242Cfs*9	1097	897	200	18.2	793	793	0	0	VarScan2
9T1	chr12	49431417	49431418	AC	'-'	exonic	KMT2D	frameshift deletion	KMT2D:NM_003482.3:exon34:c.9721_9722del:p.V3241Sfs*9	4039	3022	1017	25.2	2565	2565	0	0	Scalpel
10P1	chr10	31810218	31810221	TAAA	'-'	exonic	ZEB1	frameshift deletion	ZEB1:NM_001323674.2:exon5:c.1733_1736del:p.N579Sfs*22,ZEB1:NM_001323675.2:exon5:c.1691_1694del:p.N565Sfs*22,ZEB1:NM_001323678.2:exon5:c.1682_1685del:p.N562Sfs*22,ZEB1:NM_001174093.2:exon6:c.1895_1898del:p.N633Sfs*22,ZEB1:NM_001174095.2:exon6:c.1754_1757del:p.N586Sfs*22,ZEB1:NM_001323644.2:exon6:c.1301_1304del:p.N435Sfs*22,ZEB1:NM_001128128.2:exon7:c.1907_1910del:p.N637Sfs*22,ZEB1:NM_001174094.2:e…	68	54	14	20.6	239	239	0	0	MuTect2
11P1	chr1	65301158	65301158	C	A	exonic	JAK1	nonsynonymous SNV	JAK1:NM_001321852.2:exon24:c.3290G>T:p.G1097V,JAK1:NM_001321856.1:exon24:c.3290G>T:p.G1097V,JAK1:NM_001321857.2:exon24:c.3287G>T:p.G1096V,JAK1:NM_002227.4:exon24:c.3290G>T:p.G1097V,JAK1:NM_001320923.1:exon25:c.3290G>T:p.G1097V,JAK1:NM_001321854.2:exon25:c.3290G>T:p.G1097V,JAK1:NM_001321855.2:exon25:c.3290G>T:p.G1097V,JAK1:NM_001321853.2:exon26:c.3290G>T:p.G1097V	736	724	12	1.6	824	824	0	0	MuTect1
11T2	chr1	65301158	65301158	C	A	exonic	JAK1	nonsynonymous SNV	JAK1:NM_001321852.2:exon24:c.3290G>T:p.G1097V,JAK1:NM_001321856.1:exon24:c.3290G>T:p.G1097V,JAK1:NM_001321857.2:exon24:c.3287G>T:p.G1096V,JAK1:NM_002227.4:exon24:c.3290G>T:p.G1097V,JAK1:NM_001320923.1:exon25:c.3290G>T:p.G1097V,JAK1:NM_001321854.2:exon25:c.3290G>T:p.G1097V,JAK1:NM_001321855.2:exon25:c.3290G>T:p.G1097V,JAK1:NM_001321853.2:exon26:c.3290G>T:p.G1097V	157	143	14	8.9	284	284	0	0	MuTect2
12P1	chr2	242794387	242794404	GACTAGCAGCACCAGGCT	'-'	exonic	PDCD1	nonframeshift deletion	PDCD1:NM_005018.3:exon3:c.538_555del:p.S180_V185del	56	45	11	19.6	73	73	0	0	MuTect2
12T1	chr3	38181476	38181478	TGA	'-'	exonic	MYD88	nonframeshift deletion	MYD88:NM_001172567.2:exon2:c.450_452del:p.D152del,MYD88:NM_001172569.3:exon2:c.450_452del:p.D152del,MYD88:NM_001365876.1:exon2:c.450_452del:p.D152del,MYD88:NM_002468.5:exon2:c.450_452del:p.D152del	217	176	41	18.9	152	152	0	0	MuTect2
12T2	chr3	38181476	38181478	TGA	'-'	exonic	MYD88	nonframeshift deletion	MYD88:NM_001172567.2:exon2:c.450_452del:p.D152del,MYD88:NM_001172569.3:exon2:c.450_452del:p.D152del,MYD88:NM_001365876.1:exon2:c.450_452del:p.D152del,MYD88:NM_002468.5:exon2:c.450_452del:p.D152del	241	193	48	19.9	142	142	0	0	MuTect2
14P1	chr15	90631838	90631838	C	T	exonic	IDH2	nonsynonymous SNV	IDH2:NM_001290114.2:exon2:c.125G>A:p.R42K,IDH2:NM_001289910.1:exon4:c.359G>A:p.R120K,IDH2:NM_002168.3:exon4:c.515G>A:p.R172K	348	327	21	6	311	311	0	0	MuTect1
14P1	chr17	40475061	40475063	CTT	'-'	exonic	STAT3	nonframeshift deletion	STAT3:NM_001369512.1:exon20:c.1847_1849del:p.E616del,STAT3:NM_001369513.1:exon20:c.1847_1849del:p.E616del,STAT3:NM_001369514.1:exon20:c.1847_1849del:p.E616del,STAT3:NM_001369516.1:exon20:c.1847_1849del:p.E616del,STAT3:NM_001369517.1:exon20:c.1847_1849del:p.E616del,STAT3:NM_001369518.1:exon20:c.1847_1849del:p.E616del,STAT3:NM_001369519.1:exon20:c.1847_1849del:p.E616del,STAT3:NM_001369520.1:exon20:…	171	156	15	8.8	188	188	0	0	MuTect2
14T2	chr15	90631838	90631838	C	T	exonic	IDH2	nonsynonymous SNV	IDH2:NM_001290114.2:exon2:c.125G>A:p.R42K,IDH2:NM_001289910.1:exon4:c.359G>A:p.R120K,IDH2:NM_002168.3:exon4:c.515G>A:p.R172K	449	437	12	2.7	311	311	0	0	MuTect1
14T2	chr17	40475061	40475063	CTT	'-'	exonic	STAT3	nonframeshift deletion	STAT3:NM_001369512.1:exon20:c.1847_1849del:p.E616del,STAT3:NM_001369513.1:exon20:c.1847_1849del:p.E616del,STAT3:NM_001369514.1:exon20:c.1847_1849del:p.E616del,STAT3:NM_001369516.1:exon20:c.1847_1849del:p.E616del,STAT3:NM_001369517.1:exon20:c.1847_1849del:p.E616del,STAT3:NM_001369518.1:exon20:c.1847_1849del:p.E616del,STAT3:NM_001369519.1:exon20:c.1847_1849del:p.E616del,STAT3:NM_001369520.1:exon20:…	161	158	3	1.9	180	180	0	0	MuTect2
14T2	chr20	39802390	39802390	G	C	exonic	PLCG1	nonsynonymous SNV	PLCG1:NM_002660.3:exon29:c.3493G>C:p.D1165H,PLCG1:NM_182811.2:exon29:c.3493G>C:p.D1165H	933	906	27	2.9	808	808	0	0	MuTect1
14P3	chr17	40475061	40475063	CTT	'-'	exonic	STAT3	nonframeshift deletion	STAT3:NM_001369512.1:exon20:c.1847_1849del:p.E616del,STAT3:NM_001369513.1:exon20:c.1847_1849del:p.E616del,STAT3:NM_001369514.1:exon20:c.1847_1849del:p.E616del,STAT3:NM_001369516.1:exon20:c.1847_1849del:p.E616del,STAT3:NM_001369517.1:exon20:c.1847_1849del:p.E616del,STAT3:NM_001369518.1:exon20:c.1847_1849del:p.E616del,STAT3:NM_001369519.1:exon20:c.1847_1849del:p.E616del,STAT3:NM_001369520.1:exon20:…	175	171	4	2.3	180	180	0	0	MuTect2
14P3	chr15	90631838	90631838	C	T	exonic	IDH2	nonsynonymous SNV	IDH2:NM_001290114.2:exon2:c.125G>A:p.R42K,IDH2:NM_001289910.1:exon4:c.359G>A:p.R120K,IDH2:NM_002168.3:exon4:c.515G>A:p.R172K	838	821	17	2	784	784	0	0	MuTect1
14P4	chr15	90631838	90631838	C	T	exonic	IDH2	nonsynonymous SNV	IDH2:NM_001290114.2:exon2:c.125G>A:p.R42K,IDH2:NM_001289910.1:exon4:c.359G>A:p.R120K,IDH2:NM_002168.3:exon4:c.515G>A:p.R172K	774	721	53	6.8	784	784	0	0	MuTect1
14P4	chr17	40475061	40475063	CTT	'-'	exonic	STAT3	nonframeshift deletion	STAT3:NM_001369512.1:exon20:c.1847_1849del:p.E616del,STAT3:NM_001369513.1:exon20:c.1847_1849del:p.E616del,STAT3:NM_001369514.1:exon20:c.1847_1849del:p.E616del,STAT3:NM_001369516.1:exon20:c.1847_1849del:p.E616del,STAT3:NM_001369517.1:exon20:c.1847_1849del:p.E616del,STAT3:NM_001369518.1:exon20:c.1847_1849del:p.E616del,STAT3:NM_001369519.1:exon20:c.1847_1849del:p.E616del,STAT3:NM_001369520.1:exon20:…	194	163	31	16	170	170	0	0	MuTect2
14T5	chr15	90631838	90631838	C	T	exonic	IDH2	nonsynonymous SNV	IDH2:NM_001290114.2:exon2:c.125G>A:p.R42K,IDH2:NM_001289910.1:exon4:c.359G>A:p.R120K,IDH2:NM_002168.3:exon4:c.515G>A:p.R172K	626	557	69	11	783	783	0	0	VarScan2
14T5	chr17	40475061	40475063	CTT	'-'	exonic	STAT3	nonframeshift deletion	STAT3:NM_001369512.1:exon20:c.1847_1849del:p.E616del,STAT3:NM_001369513.1:exon20:c.1847_1849del:p.E616del,STAT3:NM_001369514.1:exon20:c.1847_1849del:p.E616del,STAT3:NM_001369516.1:exon20:c.1847_1849del:p.E616del,STAT3:NM_001369517.1:exon20:c.1847_1849del:p.E616del,STAT3:NM_001369518.1:exon20:c.1847_1849del:p.E616del,STAT3:NM_001369519.1:exon20:c.1847_1849del:p.E616del,STAT3:NM_001369520.1:exon20:…	129	105	24	18.6	226	226	0	0	MuTect2
15P1	chr12	49434958	49434958	A	'-'	exonic	KMT2D	frameshift deletion	KMT2D:NM_003482.3:exon31:c.6595delT:p.Y2199Ifs*65	273	254	19	7	476	476	0	0	Scalpel
15P2	chr12	49434958	49434958	A	'-'	exonic	KMT2D	frameshift deletion	KMT2D:NM_003482.3:exon31:c.6595delT:p.Y2199Ifs*65	247	214	33	13.4	203	203	0	0	MuTect2
16P1	chr1	120461135	120461135	C	T	exonic	NOTCH2	nonsynonymous SNV	NOTCH2:NM_024408.4:exon32:c.5823G>A:p.M1941I	105	98	7	6.7	115	115	0	0	MuTect2
16T2	chr1	120461135	120461135	C	T	exonic	NOTCH2	nonsynonymous SNV	NOTCH2:NM_024408.4:exon32:c.5823G>A:p.M1941I	133	123	10	7.5	114	114	0	0	MuTect2
16P3	chr1	120461135	120461135	C	T	exonic	NOTCH2	nonsynonymous SNV	NOTCH2:NM_024408.4:exon32:c.5823G>A:p.M1941I	59	55	4	6.8	155	155	0	0	MuTect2
17T1	chr9	139408998	139408998	G	A	exonic	NOTCH1	nonsynonymous SNV	NOTCH1:NM_017617.5:exon13:c.2171C>T:p.P724L	372	333	39	10.5	344	344	0	0	MuTect2
18T1	chr19	17948006	17948006	G	A	exonic	JAK3	nonsynonymous SNV	JAK3:NM_000215.3:exon13:c.1718C>T:p.A573V	722	696	26	3.6	678	678	0	0	MuTect1
18T1	chr6	138192608	138192608	A	T	exonic	TNFAIP3	stopgain	TNFAIP3:NM_001270507.2:exon2:c.244A>T:p.K82X,TNFAIP3:NM_001270508.2:exon2:c.244A>T:p.K82X,TNFAIP3:NM_006290.4:exon2:c.244A>T:p.K82X	175	154	21	12	176	176	0	0	MuTect2
19T1	chr12	49445808	49445808	G	A	exonic	KMT2D	nonsynonymous SNV	KMT2D:NM_003482.3:exon10:c.1658C>T:p.P553L	95	62	33	34.7	127	127	0	0	MuTect2
19T1	chr16	3790408	3790408	C	A	exonic	CREBBP	nonsynonymous SNV	CREBBP:NM_001079846.1:exon23:c.4011G>T:p.M1337I,CREBBP:NM_004380.3:exon24:c.4125G>T:p.M1375I	131	91	40	30.5	171	171	0	0	MuTect2
19T1	chr17	40369203	40369203	C	G	exonic	STAT5B	nonsynonymous SNV	STAT5B:NM_012448.3:exon11:c.1355G>C:p.G452A	135	87	48	35.6	185	185	0	0	MuTect2
19T1	chr2	48046208	48046208	C	T	exonic	FBXO11	nonsynonymous SNV	FBXO11:NM_001190274.1:exon15:c.1807G>A:p.G603R,FBXO11:NM_025133.4:exon15:c.1555G>A:p.G519R	96	68	28	29.2	127	127	0	0	MuTect2
19T1	chr2	204591536	204591536	T	C	exonic	CD28	nonsynonymous SNV	CD28:NM_006139.4:exon2:c.233T>C:p.V78A	85	69	16	18.8	107	107	0	0	MuTect2
19T1	chr20	39802390	39802390	G	A	exonic	PLCG1	nonsynonymous SNV	PLCG1:NM_002660.3:exon29:c.3493G>A:p.D1165N,PLCG1:NM_182811.2:exon29:c.3493G>A:p.D1165N	157	52	105	66.9	172	172	0	0	MuTect2
19T1	chr6	106553336	106553336	T	C	exonic	PRDM1	nonsynonymous SNV	PRDM1:NM_182907.3:exon3:c.899T>C:p.I300T,PRDM1:NM_001198.4:exon5:c.1301T>C:p.I434T	60	41	19	31.7	54	54	0	0	MuTect2
27P1	chr12	49426526	49426526	G	A	exonic	KMT2D	stopgain	KMT2D:NM_003482.3:exon39:c.11962C>T:p.Q3988X	407	381	26	6.4	760	760	0	0	MuTect1
27P1	chr22	41574451	41574451	C	T	exonic	EP300	nonsynonymous SNV	EP300:NM_001362843.2:exon30:c.6658C>T:p.P2220S,EP300:NM_001429.4:exon31:c.6736C>T:p.P2246S	147	137	10	6.8	233	233	0	0	MuTect2

## Sheet: Supplementary Table S4
Supplementary Table S4: Hybridization-based panel sequencing read statistics
PID	total_reads	trimmed_reads	trimmed_reads [%]	mean	%_bases_above_10	%_bases_above_25	%_bases_above_50	%_bases_above_100
1B	1508043	1434140	95.1	352.52	95.2	93.9	92.3	87.5
1T1	1518956	1370175	90.21	521.74	96.5	95.4	93.9	89.9
1T2	1192993	1159723	97.21	719.74	96.9	96.3	95.2	92.4
1T3	3867450	3669079	94.87	139.37	84.4	78.9	71.8	60.6
1T4	3001887	2598216	86.55	92.93	79.8	73.9	65.8	53.2
2B	940395	918746	97.7	165.86	94.6	93.2	89.1	78.1
2T1	2079033	2010460	96.7	291.2	95.2	93.9	91.6	84.7
2T2	1720064	1671450	97.17	250.87	95.1	93.8	90.9	83.3
2T3	3375673	3229665	95.67	270.43	94.5	92.7	89.5	82.3
3B1	2556653	2364067	92.47	553.03	95.8	94.8	92.7	86.8
3B2	2266698	2031544	89.63	464.23	96	95.1	93.3	89.4
3T1	2433117	2332232	95.85	593.62	96.1	95	92.9	87.2
3T2	2713175	2566122	94.58	535.43	96.2	94.9	92.6	88.1
3T3	3234590	3060466	94.62	277.49	94.9	93.3	90.1	83.5
3T4	1760975	1667642	94.7	170.84	73.4	70.4	65.1	56.6
4P1	1851687	1808327	97.66	268.23	96.3	94.7	92.2	85.5
4LN2	1367674	1295488	94.72	41.36	53.6	47	38.9	25.9
5B	2454754	2347066	95.61	655.74	95.9	95.1	93	87.9
5T1	2432155	2358862	96.99	599.2	95.6	94.6	92.3	85.9
5T2	1832743	1776145	96.91	314.22	95.4	94.3	92.1	86.3
5T3	3154960	3052047	96.74	1200.24	97.3	96.8	96.2	93.9
6B	1855662	1758363	94.76	460.48	94.9	92.7	90	82.6
6P1	2812587	2708891	96.31	614.8	95.8	95	93	87.5
6T2	3976715	3811575	95.85	208.12	94.6	92.7	89.2	79.7
6T3	2808540	2630265	93.65	188.65	93.8	91.8	87.8	77
7B	1745877	1639687	93.92	348.47	96	94.6	92	84.5
7T1	1721446	1586046	92.13	154.21	86.4	80.8	72.9	62
8B	1815920	1738425	95.73	661.1	96.1	95.4	94.3	91.6
8T1	1737309	1543068	88.82	538.83	95.9	94.9	93.5	90.4
9B	1755963	1730270	98.54	541.55	96.1	95.2	94	90.2
9T1	1908123	1855610	97.25	607.69	95.2	93.5	91.3	85.3
10B	1596059	1556123	97.5	426.03	96.1	94.9	93.5	89.5
10P1	1833441	1756417	95.8	421.22	91.8	89.7	86.4	79.8
11B	1879180	1630952	86.79	675.53	96.6	95.8	94.6	91.6
11P1	1815753	1613901	88.88	609.2	96.7	96	94.7	91.8
11T2	1670020	1608843	96.34	251.88	94.9	93.6	91	83.5
12B	1709390	1675092	97.99	489.85	96.2	95.4	94	90.5
12P1	1821070	1766192	96.99	526.47	95.4	94.3	91.5	84.7
12T2	1987681	1944734	97.84	552.52	94.3	92.7	89.9	82.9
13B	1581270	1515471	95.84	246.33	94.9	93.2	90.1	82.4
13P1	1833694	1761849	96.08	261.81	94.6	92.5	89.5	81.9
13T2	1877639	1815293	96.68	272.98	95	93.3	90.4	83.3
14B1	1633696	1532564	93.81	582.09	96.4	95.5	94	91.5
14B2	2008560	1956535	97.41	568.71	96.3	95.6	94.4	90.7
14P1	1955330	1841832	94.2	627.6	96.6	95.9	94.7	91.9
14T2	1853358	1781450	96.12	652.15	96.8	95.9	94.8	91.6
14P3	2150489	2099810	97.64	650.9	96.4	95.4	94.3	90.8
14P4	1664633	1629709	97.9	559.42	96.4	95.5	94.1	90.4
14T5	2515622	2452094	97.47	402.43	95.4	93.9	90.3	81.9
15B1	2033704	1920956	94.46	622.64	96.3	95.7	94.6	92
15B2	2246211	2057201	91.59	579.59	95.9	95	92.8	87.3
15P1	1418805	1363148	96.08	473.97	96.5	95.8	94.3	90.8
15T2	2422560	2339009	96.55	573.06	95.4	94.5	92.2	85.8
16B	2675108	2623387	98.07	674.73	96.8	96.3	95.2	92.5
16P1	2337225	2248562	96.21	647.34	96.3	95.8	94.8	91.9
16T2	3644178	3547589	97.35	666.3	96.6	96	94.6	91.4
16P3	1295184	1179331	91.06	222.12	93.3	90.9	87.1	77.1
17B	1493445	1430548	95.79	598.11	96	95.1	94	91.2
17T1	2149298	1949459	90.7	593.16	96.4	95.7	94.1	91.6
18B	1760494	1441533	81.88	504.35	96.5	95.6	94.2	91
18T1	1634483	1442721	88.27	563.16	96.4	95.7	94.5	91.4
19B	1545626	1507828	97.55	216.87	94.2	92.6	89.3	80.3
19T1	1039705	1017793	97.89	195.04	94	91.9	87.8	77.9
20B	1757166	1720841	97.93	527.32	95.9	95	93.5	89.7
20P1	1857424	1806264	97.25	414.12	95.3	94.3	92.3	86.8
21B	1657018	1621782	97.87	429.97	96.6	96	94.3	90.7
21P1	1309701	1275488	97.39	283.2	95.9	94.7	92.3	86.2
21P2	1737879	1697882	97.7	266.98	96.2	94.9	93	87.7
22B	2012922	1845654	91.69	818.98	96.9	96.3	95.3	93.2
22P1	2196263	2001380	91.13	809.19	97.1	96.5	95.5	93.2
23B	1773584	1680190	94.73	672.62	96.3	95.7	94.5	92
23P1	1332925	1237175	92.82	522.35	96.3	95.3	94.1	90.6
24B	2077148	2040118	98.22	425.03	96.6	95.8	94.6	90.9
24P1	1292369	1249216	96.66	233.5	95.6	94.1	91.8	83.3
25B	2063334	2003922	97.12	408.74	95.6	95	93.1	89
25P1	1618866	1575601	97.33	275.9	94.2	92.8	90.3	84
26B	1151142	1103224	95.84	173.01	92.9	90.8	86.6	75.2
26P1	1862877	1815444	97.45	184.53	93.2	90.6	87.1	76.6
27B	2148647	2101369	97.8	451.23	96.8	96.1	94.3	91
27P1	1777387	1735471	97.64	235.74	95.5	94.2	91.9	84.1
Legend:
B: Blood as healthy control tissue
P: Patches/Plaques
T: Tumor
LN: Lymph Node
